# Supplementary material for: Effects of a soft robotic exosuit on the quality and speed of overground walking depends on walking ability after stroke
Source: J Neuroeng Rehabil. 2023 Sep 1;20:113. doi: 10.1186/s12984-023-01231-7 (PMC10474762; doi:10.1186/s12984-023-01231-7)
Supplement: Supplementary file 1 — Additional File Table 1: Main Group Effects [file 12984_2023_1231_MOESM1_ESM.xlsx]

## Sheet: MAIN Group Effects
			STATISTICS						ALL PARTICIPANTS						FULL AMBULATORS								LIMITED AMBULATORS
	Highlighted = primary outcome variables		Normality1	EXO 2	EXO x GROUP 3	Full: EXO 4	Limited: EXO 5		NS 6		EXO 6		Diff 7			NS 6		EXO 6		Diff 7			NS 6		EXO 6		Diff 7
		Unit	yes / no	p-val	p-val	p-val	p-val	n	Mean	StdErr	Mean	StdErr	%	Abs	n	Mean	StdErr	Mean	StdErr	%	Abs	n	Mean	StdErr	Mean	StdErr	%	Abs
Functional	Walkingspeed	m/s	yes	0.0482875	0.03	0.8203	0.00774931	19	0.830211	0.07	0.869847	0.064	6.74957	0.0396368	9	1.08794	0.062	1.08597	0.056	0.147104	-0.00197778	10	0.59825	0.052	0.67534	0.063	12.6918	0.07709
	Metabolics cost	J/kg/m	yes	0.287548	0.8884			17	4.50756	0.281	4.36359	0.278	-2.55735	-0.143969	9	3.99278	0.231	3.8955	0.251	-2.16121	-0.0972818	8	5.08668	0.474	4.89018	0.468	-3.003	-0.196493
	Step width	m	yes	0.107333	0.100586			19	0.203007	0.016	0.195161	0.016	-3.92566	-0.00784665	9	0.161073	0.01	0.161262	0.013	-0.209288	0.000189163	10	0.240749	0.024	0.22567	0.025	-7.27039	-0.0150789
	Step length coefficient of variance 8	%	yes	0.175035	0.404084			19	6.2625	0.991	5.11223	0.676	-7.6441	-1.15027	9	3.69659	0.467	3.28666	0.518	-10.8967	-0.409925	10	8.57181	1.519	6.75523	0.941	-4.71679	-1.81658
Foot land	Foot to floor angle	°	yes	2.29592e-05	0.38			19	11.687	1.6428	17.105	1.44284	83.9722	5.41798	9	16.5649	2.28305	20.9809	1.81212	41.4411	4.41601	10	7.29697	1.25093	13.6167	1.55866	122.25	6.31975
	Ankle angle at initial contact	°	yes	1.93785e-06	0.177823			19	-7.05983	1.433	0.0858613	1.196	133.572	7.14569	9	-3.64161	2.054	2.00629	1.863	170.948	5.6479	10	-10.1362	1.487	-1.64252	1.4	99.9343	8.4937
Propulsion	COM power during propulsion	W/kg	yes	0.00299627	0.0076	0.3008	0.00208167	19	0.0858312	0.014	0.0977719	0.013	21.6663	0.0119408	9	0.120489	0.023	0.126224	0.021	6.75593	0.00573508	10	0.0546395	0.01	0.0721654	0.013	35.0857	0.0175259
	Ankle total torque peak during push-off	Nm/kg	yes	1.35769e-06	0.00194213	0.00212414	2.00919e-05	19	0.903719	0.088	1.03347	0.08	21.624	0.129755	9	1.16921	0.085	1.24448	0.082	6.84657	0.075278	10	0.664781	0.103	0.843565	0.103	34.9237	0.178784
	Ankle total power integral over push-off	W/kg	yes	0.125383	0.0021	0.833168	0.002	19	0.0642086	0.012	0.0686894	0.011	33.8459	0.00448082	9	0.097506	0.015	0.0964673	0.014	1.53923	-0.00103866	10	0.0342409	0.013	0.0436892	0.013	62.9219	0.00944835
	Soleus (SO) activity during push-off 8	%peakNS	yes	0.817579	0.2743			18	24.0279	1.481	23.83	1.686	-0.43465	-0.002	8	24.2307	1.666	22.9849	1.893	-4.68863	-1.24579	10	23.8656	7.547	24.506	7.749	2.96853	0.640422
	Gastrocnemius (GAS) activity during push-off 8	%peakNS	yes	0.0728503	0.585174			19	23.5533	1.103	25.219	1.421	7.20703	0.017	9	21.8738	1.41	24.0625	1.933	9.61975	2.18863	10	25.0648	7.926	26.2599	8.304	5.03559	1.1951
Swing	Groundclearance during swing	m	yes	0.00228011	0.56459			19	0.0156329	0.002	0.0190157	0.002	21.5115	0.00338277	9	0.0156289	0.003	0.0196125	0.004	28.1111	0.00398366	10	0.0156366	0.002	0.0184786	0.003	15.5718	0.00284198
	Ankle dorsiflexion at mid swing	°	no	0.000161123	0.0947			19	-4.97179	1.873	-0.636312	1.451	29.0015	4.33548	9	-1.69787	3.12	0.886427	2.368	123.868	2.5843	10	-7.91832	1.873	-2.00678	1.755	56.3786	5.91154
	Hip hiking peak during swing	m	yes	0.0641143	0.94758			19	0.0461261	0.004	0.043782	0.004	-3.5405	-0.00234409	9	0.0434612	0.007	0.0410312	0.007	-2.8715	-0.00243008	10	0.0485244	0.004	0.0462577	0.004	-4.14259	-0.00226669
	Hip circumduction peak during swing	m	yes	0.0599006	0.867227			19	0.0465815	0.006	0.0406056	0.006	-11.9588	-0.00597592	9	0.0373256	0.008	0.0308022	0.007	-12.0002	-0.00652336	10	0.0549119	0.007	0.0494286	0.01	-11.9215	-0.00548323
	DF = dorsiflexion NS = No exosuit COP = center of pressure GRF = ground reaction force		* 1 clear violation of the assumption of normal distribution of the residuals was assessed through visual observation of QQ-plots and informed by the Shapiro-Wilk test in SPSS.
			* 2 Within-subject effect of exosuit (walking with vs. without exosuit assistance) across all participants. Parametric test: paired 2-tailed t-test. Non-parametric test: Wilcoxon signed-rank test
			* 3 Interaction effect of EXO and Group (or difference in group exosuit effect between ambulatory groups). Parametric test: 2-factor ANOVA. Parametric test: comparing the exosuit-induced percentage change between the two ambulatory groups (unpaired rank-sum tests)
			* 4 Post-hoc testing for exosuit effect in full ambulators (Parametric: t-test or Non-parametric: sign-rank test). Only tested when an significant interaction effect (or very strong trend) was present
			* 5 Post-hoc testing for exosuit effect in limited ambulators (Parametric: t-test or Non-parametric: sign-rank test). Only tested when a significant interaction effect (or very strong trend) was present
			* 6 Summary data: average group values and standard error (StdErr) are given.
			* 7 SAverage of the individual absolute and percentage differences are given (thus not the percentage and absolute difference in mean group values).
			* 8 For relative values (eg % foot), only the absolute changes are given.
